# Supplementary material for: Enzymatic methods may underestimate the total serum bile acid concentration
Source: PLoS One. 2020 Jul 24;15(7):e0236372. doi: 10.1371/journal.pone.0236372 (PMC7380613; doi:10.1371/journal.pone.0236372)
Supplement: S1 Table — (XLSX) [file pone.0236372.s003.xlsx]

## Sheet: List1
	Q1 m/z	Q3 m/z	CE [eV]	Recovery [%]	CV [%]	Linear range [µmol/L]	Equation
LCA	375.3	375.3	25	83±2	5	0.5-20	y = 0.0746x + 0.0097
MDCA	391.3	391.3	25	102±12	10	0.5-20	y = 0.0223x - 0.0032
UDCA	391.3	391.3	25	100±4	9	1.0-50	y = 0.528x + 0.0061
HDCA	391.3	391.3	25	88±2	5	1.0-50	y = 0.2353x - 0.016
CDCA	391.3	391.3	25	95±4	4	0.5-50	y = 0.235x + 0.0014
DCA	391.3	391.3	25	95±3	2	0.5-50	y = 0.1908x - 0.0067
α-MCA	407.45	407.45	25	92±3	8	0.5-20	y = 0.5557x - 0.0022
β-MCA	407.45	407.45	25	95±3	9	0.5-20	y = 0.6212x - 0.021
ω-MCA	407.45	407.45	25	95±14	7	0.5-20	y = 0.0083x - 0.0017
CA	407.3	289.2	44	97±3	5	0.5-50	y = 0.6088x - 0.0312
AlloCA	407.45	361.6	37	95±3	7	1.0-50	y = 0.6026x - 0.1616
GLCA	432.3	432.3	25	82±4	8	0.5-20	y = 0.5066x - 0.0122
GUDCA	448.3	448.3	25	102±4	4	0.5-20	y = 0.7792x - 0.0753
GCDCA	448.3	448.3	25	104±6	7	0.5-50	y = 0.2676x - 0.0049
GCA	464.3	464.3	25	101±9	5	0.9-50	y = 0.6447x - 0.1106
TUDCA	498.3	498.3	25	103±5	8	1.0-50	y = 1.6623x + 0.3055
TCDCA	498.3	498.3	25	108±10	5	0.5-50	y = 0.1726x + 0.0014
TDCA	498.3	498.3	25	92±4	9	1.0-50	y = 0.1736x + 0.0163
Tβ-MCA	514.3	514.3	25	105±5	6	0.5-50	y = 1.0929x - 0.0471
TCA	514.3	514.3	25	100±3	13	0.5-50	y = 1.4684x - 0.0605
HCA	407.45	407.45	25	88±3	2	0.5-50	y = 0.3826x - 0.0035
GDCA	448.3	448.3	25	101±13	9	1.0-50	y = 0.7874x + 0.0972
